# Supplementary material for: o-Vanillin Modulates Cell Phenotype and Extracellular Vesicles of Human Mesenchymal Stem Cells and Intervertebral Disc Cells
Source: Cells. 2022 Nov 13;11(22):3589. doi: 10.3390/cells11223589 (PMC9688801; doi:10.3390/cells11223589)
Supplement: Supplementary file 1 [file cells-11-03589-s001.zip]

Archive with 1 entries (1 files):
- cells-2001092-supplementary.pdf
